# Supplementary material for: Description of a new species of the genus Laelaspis Berlese (Acari, Mesostigmata, Laelapidae) from Iran
Source: Zookeys. 2016 Jan 6;(549):145–55. doi: 10.3897/zookeys.549.7435 (PMC4727485; doi:10.3897/zookeys.549.7435)
Supplement: XML Treatment for Laelaspis [file zookeys.549.7435-treatment1.xml]

<!DOCTYPE tp:taxon-treatment
  PUBLIC "-//TaxonX//DTD Taxonomic Treatment Publishing DTD v0 20100105//EN" "tax-treatment-NSO.dtd">
<tp:taxon-treatment xmlns:tp="http://www.plazi.org/taxpub"><tp:treatment-meta><kwd-group><label>Taxon classification</label><kwd><named-content content-type="kingdom">Animalia</named-content></kwd><kwd><named-content content-type="order">Mesostigmata</named-content></kwd><kwd><named-content content-type="family">Laelapidae</named-content></kwd></kwd-group><mixed-citation publication-type="journal"><person-group><name><surname>Kazemi</surname><given-names>Shahrooz</given-names></name><name><surname>Mehrzad</surname><given-names>Nazanin</given-names></name><name><surname>Latifi</surname><given-names>Malihe</given-names></name></person-group><article-title>Description of a new species of the genus <italic><tp:taxon-name><tp:taxon-name-part taxon-name-part-type="genus">Laelaspis</tp:taxon-name-part></tp:taxon-name></italic> Berlese (<tp:taxon-name><tp:taxon-name-part taxon-name-part-type="subclass">Acari</tp:taxon-name-part></tp:taxon-name>, <tp:taxon-name><tp:taxon-name-part taxon-name-part-type="order">Mesostigmata</tp:taxon-name-part></tp:taxon-name>, <tp:taxon-name><tp:taxon-name-part taxon-name-part-type="family">Laelapidae</tp:taxon-name-part></tp:taxon-name>) from Iran</article-title><source>Zookeys</source><day>6</day><month>1</month><year>2016</year><volume>2016</volume><issue>549</issue><fpage>145</fpage><lpage>155</lpage><pub-id pub-id-type="doi">10.3897/zookeys.549.7435</pub-id></mixed-citation></tp:treatment-meta><tp:nomenclature><label>Genus</label><tp:taxon-name>
            <tp:taxon-name-part taxon-name-part-type="genus">Laelaspis</tp:taxon-name-part>
          </tp:taxon-name><tp:taxon-authority>Berlese, 1903</tp:taxon-authority></tp:nomenclature><tp:treatment-sec sec-type="Type species"><title>Type species.</title><p>
            <italic><tp:taxon-name><tp:taxon-name-part taxon-name-part-type="genus">Laelaps</tp:taxon-name-part> <tp:taxon-name-part taxon-name-part-type="species">astronomicus</tp:taxon-name-part></tp:taxon-name></italic> Koch, 1839</p></tp:treatment-sec><tp:treatment-sec sec-type="Diagnosis"><title>Diagnosis.</title><p>The genus diagnosis of <xref ref-type="bibr" rid="B25">Kazemi (2015)</xref> was followed.</p></tp:treatment-sec><ref-list><ref id="B25"><mixed-citation xmlns:xlink="http://www.w3.org/1999/xlink" xlink:type="simple">
          <person-group><name name-style="western"><surname>Kazemi</surname><given-names>S</given-names></name></person-group> (<year>2015</year>) <article-title>A new species of <italic><tp:taxon-name><tp:taxon-name-part taxon-name-part-type="genus">Laelaspis</tp:taxon-name-part></tp:taxon-name></italic> Berlese (<tp:taxon-name><tp:taxon-name-part taxon-name-part-type="subclass">Acari</tp:taxon-name-part></tp:taxon-name>: <tp:taxon-name><tp:taxon-name-part taxon-name-part-type="order">Mesostigmata</tp:taxon-name-part></tp:taxon-name>: <tp:taxon-name><tp:taxon-name-part taxon-name-part-type="family">Laelapidae</tp:taxon-name-part></tp:taxon-name>) from Iran, with a revised generic concept and notes on significant morphological attributes in the genus.</article-title> <source>Zootaxa</source> <volume>4044</volume>(<issue>3</issue>): <fpage>411</fpage>–<lpage>428</lpage>. doi: <ext-link xlink:type="simple" ext-link-type="doi" xlink:href="10.11646/zootaxa.4044.3.5">10.11646/zootaxa.4044.3.5</ext-link></mixed-citation></ref></ref-list></tp:taxon-treatment>
