# Supplementary material for: Description of a new species of the genus Laelaspis Berlese (Acari, Mesostigmata, Laelapidae) from Iran
Source: Zookeys. 2016 Jan 6;(549):145–55. doi: 10.3897/zookeys.549.7435 (PMC4727485; doi:10.3897/zookeys.549.7435)
Supplement: XML Treatment for Laelaspis elongatus [file zookeys.549.7435-treatment2.xml]

<!DOCTYPE tp:taxon-treatment
  PUBLIC "-//TaxonX//DTD Taxonomic Treatment Publishing DTD v0 20100105//EN" "tax-treatment-NSO.dtd">
<tp:taxon-treatment xmlns:tp="http://www.plazi.org/taxpub"><tp:treatment-meta><kwd-group><label>Taxon classification</label><kwd><named-content content-type="kingdom">Animalia</named-content></kwd><kwd><named-content content-type="order">Mesostigmata</named-content></kwd><kwd><named-content content-type="family">Laelapidae</named-content></kwd></kwd-group><mixed-citation publication-type="journal"><person-group><name><surname>Kazemi</surname><given-names>Shahrooz</given-names></name><name><surname>Mehrzad</surname><given-names>Nazanin</given-names></name><name><surname>Latifi</surname><given-names>Malihe</given-names></name></person-group><article-title>Description of a new species of the genus <italic><tp:taxon-name><tp:taxon-name-part taxon-name-part-type="genus">Laelaspis</tp:taxon-name-part></tp:taxon-name></italic> Berlese (<tp:taxon-name><tp:taxon-name-part taxon-name-part-type="subclass">Acari</tp:taxon-name-part></tp:taxon-name>, <tp:taxon-name><tp:taxon-name-part taxon-name-part-type="order">Mesostigmata</tp:taxon-name-part></tp:taxon-name>, <tp:taxon-name><tp:taxon-name-part taxon-name-part-type="family">Laelapidae</tp:taxon-name-part></tp:taxon-name>) from Iran</article-title><source>Zookeys</source><day>6</day><month>1</month><year>2016</year><volume>2016</volume><issue>549</issue><fpage>145</fpage><lpage>155</lpage><pub-id pub-id-type="doi">10.3897/zookeys.549.7435</pub-id></mixed-citation></tp:treatment-meta><tp:nomenclature><tp:taxon-name>
            <tp:taxon-name-part taxon-name-part-type="genus">Laelaspis</tp:taxon-name-part>
            <tp:taxon-name-part taxon-name-part-type="species">elongatus</tp:taxon-name-part>
            <object-id xmlns:xlink="http://www.w3.org/1999/xlink" content-type="zoobank" xlink:type="simple">http://zoobank.org/FC07A0CF-4110-4DEC-A180-F5A9C1B781C8</object-id>
          </tp:taxon-name><tp:taxon-status xmlns:xlink="http://www.w3.org/1999/xlink" xlink:type="simple">sp. n.</tp:taxon-status><xref ref-type="fig" rid="F1">Figures 1–4</xref><xref ref-type="fig" rid="F2">, 5–8</xref><xref ref-type="fig" rid="F3">, 9–14</xref></tp:nomenclature><tp:treatment-sec sec-type="Diagnosis"><title>Diagnosis (adult male and female).</title><p>Dorsal shield relatively elongate, ratio of length/width of shield≈1.7, with 39 pairs of setae, including <italic>Px2</italic>–<italic>3</italic>, and three unpaired setae <italic>Jx</italic>, setae mostly subequal in length and relatively short, usually not reaching to following seta base, <italic>j1</italic> and <italic>z1</italic> shortest, subequal and lanceolate, situated subventrally, <italic>J5</italic> and <italic>Z5</italic> short, ratio of <italic>J5</italic>/<italic>Z5</italic> length≈1.5. Sternal shield of female with lineate-reticulate ornamentation on anterior and lateral surface, ratio of shield length/width (at <italic>st3</italic> level) ≈ 0.9; subequal sternal setae shorter than distance to following seta base. Genitiventral shield of female longer than wide, ratio of length/width (at broadest level) ≈ 1.9, shield bearing two pairs of smooth setae, <italic>st5</italic> and <italic>ZV1</italic>. Anal shield almost as long as wide (slightly wider than long in specimen removed from beetle host); circumanal setae smooth, postanal seta slightly shorter than para-anals. Opisthosomal membrane in female with 17 pairs of setae, 13 pairs in male. Peritrematal shields well developed, hind edge of shield not reaching to posterior edge of subtriangular parapodals. Peritremes long, reaching to anterior level of coxae I. Epistome with smooth and subtriangular anterior margin. Subcapitular setae <italic>h3</italic>&gt;<italic>h1</italic>&gt;<italic>cs</italic>&gt;<italic>h2</italic>. Movable and fixed cheliceral digits <!--PageBreak-->in female bidentate; fixed and movable digits of male chelicera each with an acuminate weakly sclerotised apical projections, fixed digit with a prominent tooth (apical hook), movable digit thickened, unidentate, spermadactyle finger-like, slightly shorter than <!--PageBreak-->movable digit, parallel with an acuminate protrusion inserted below it. Leg chaetotaxy normal for genus, including nine setae on genua IV and 10 setae on tibiae IV, setae mostly simple and slender or slightly thickened, except following setae: <italic>pv1</italic> on femur I, <italic>pv</italic> on genu I, <italic>pv</italic> and <italic>pd2</italic> on tibia I thickened; <italic>pd2</italic> on femur I short and spine-like. Seta <italic>pv1</italic> in femura II of male thicker than those in female.</p></tp:treatment-sec><tp:treatment-sec sec-type="Description"><title>Description.</title><p>
            <bold><italic>Female</italic></bold> (n = 3). <italic>Dorsal idiosoma</italic> (Fig. <xref ref-type="fig" rid="F1">1</xref>). Dorsal shield 414–423 long, 243–248 wide, covered dorsal idiosoma completely, with lineate-reticulate ornamentation throughout, bearing 39 pairs of setae and three unpaired setae <italic>Jx</italic> between <italic>J1</italic> and <italic>J5</italic>, <italic>j1</italic>and <italic>z1</italic> subequal, lance-like, shortest (9–10), situated subventrally, <italic>J5</italic> (23–24) and <italic>Z5</italic> (17–18) shorter than the rest of setae, <italic>J5</italic> sparsely barbed, <italic>Z5</italic> pilose, other dorsal setae subequal, 25–43 long, usually with a small enlargement near base, setae <italic>s1</italic>, <italic>s6</italic>, <italic>S1</italic>–<italic>5</italic>, <italic>r2</italic>–<italic>5</italic>, with few sparse barbs. Dorsal shield with 16 pairs of poroids (oval-shaped symbols) and six pairs of gland pores, <italic>gd1</italic>–<italic>2</italic>, <italic>gd4</italic>, <italic>gd6</italic>, <italic>gd8</italic>–<italic>9</italic> (circular symbols).</p><fig id="F1" position="float" orientation="portrait"><label>Figures 1–4.</label><caption><p>
          <italic><tp:taxon-name><tp:taxon-name-part taxon-name-part-type="genus">Laelaspis</tp:taxon-name-part> <tp:taxon-name-part taxon-name-part-type="species">elongatus</tp:taxon-name-part></tp:taxon-name></italic> sp. n. Female: <bold>1</bold> dorsal idiosoma <bold>2</bold> ventral idiosoma <bold>3</bold> subcapitulum <bold>4</bold> palp.</p></caption><graphic xmlns:xlink="http://www.w3.org/1999/xlink" xlink:href="zookeys-549-145-g001.jpg" position="float" orientation="portrait" xlink:type="simple" id="oo_71922.jpg"/></fig><!--PageBreak--><p>
            <italic>Ventral idiosoma</italic> (Fig. <xref ref-type="fig" rid="F1">2</xref>). Tritosternum with a short columnar base, 7–8 long, 10 wide at base, 5–6 wide at apex, and two pilose laciniae, free for 43–46 μm, fused 7 <!--PageBreak-->μm. Soft integument behind coxae I with three pairs of gland openings flanked by two minute valves. Sternal shield 84–87 long, 62–66 wide at <italic>st2</italic> level, 88–98 at <italic>st3</italic> level, distinctly reticulate on anterior and lateral surface; anterior margin of shield bilobed, posterior margin slightly concave; anterolateral corners narrowly fused to endopodal platelets between coxae I-II, bearing gland pores <italic>gvb</italic>, and fused to exopodals behind coxae II; shield with three pairs of smooth setae, <italic>st1</italic>–<italic>3</italic> (22–27) and two pairs of slit-like poroids, <italic>iv1</italic> between setae <italic>st1</italic>, and <italic>iv2</italic> enlarged, behind setae <italic>st2</italic>. Metasternal setae (25–26) on free endopodal platelets between coxae II-III, poroids <italic>iv3</italic> on soft cuticle. Genitiventral shield elongate, 226–238 long from anterior to posterior margins, 139–153 long from <italic>st5</italic> level to posterior edge, 71–75 wide at <italic>st5</italic> level, 119–128 wide at broadest point anteriad to <italic>ZV1</italic> level; anterior hyaline margin irregularly convex, covering part of posterior smooth area of sternal shield reaching to <italic>st3</italic> level, shield gradually narrowed from widest point, posteriorly convex, occasionally slightly bluntly tapered, and covered anterior margin of anal shield, inner Λ-shaped lines flanked nine cells; setae <italic>st5</italic> (25–27) and <italic>ZV1</italic> (42–44) inserted on lateral margins of shield. Anal shield subtriangular, anterior margin of shield slightly concave, 59–61 long, 59–66 wide, lineate-reticulate on anterior and lateral surface; circumanal setae smooth, fine, para-anal setae (13–14) slightly longer than postanal seta (10–11); cribrum developed posteriorly; para-anal gland pores <italic>gv3</italic> on lateral shield margins at level of anterior edge of anal opening. Peritrematal shields well developed along peritremes, anteriorly narrowed and fused to dorsal shield behind setae <italic>z1</italic>, bearing two pairs of pore-like structures near external margin of shield, a pair of gland pores at level of anterior edge of coxae III and one pair of poroids at level of posterior edge of coxae II; poststigmatic area with a longitudinal line from stigmata to shields hind edge, and with two pairs of poroids and one pair of gland pores. Peritremes long (205–208), reaching anterior margin of coxae I. Exopodal platelet between coxae II-III narrowly developed, exopodal between coxae III-IV small, parapodals developed and subtriangular posteriorly, bearing <italic>gv2</italic>. Opisthogastric soft integument bearing a pair of primary metapodal platelets narrowly elongate, laterad of genitiventral shield, 51–54 long, 6–7 wide; two pairs of paragenital minute platelets between primary metapodals and genitiventral shield and one pair between parapodal and ginitiventral shields; seven pairs of poroids including <italic>iv5</italic>, <italic>ivp</italic> and <italic>idR3</italic>, and 17 pairs of setae, <italic>JV1</italic> (35–41), <italic>JV2</italic> (30–33), <italic>ZV2</italic> (19–22) smooth, others barbed, 18–28 long.</p><p>
            <italic>Gnathosoma</italic> (Figs <xref ref-type="fig" rid="F1">3–4</xref>, <xref ref-type="fig" rid="F2">5–6</xref>). Anterior margin of epistome subtriangular, smooth (Fig. <xref ref-type="fig" rid="F2">5</xref>). Corniculi horn-like, 45–47 long. Salivary stylets narrow and apically pointed, aligned beneath corniculi. Internal malae fringed, with a pair of smooth adjacent median projections, flanked by shorter and thinner lateral projections. Labrum acuminate, pilose, considerably longer than internal malae and corniculi. Hypostomal and capitular setae smooth, <italic>h3</italic> (21–23)&gt;<italic>h1</italic> (17–18)&gt;<italic>cs</italic> (9–10)&gt;<italic>h2</italic> (7–8). Deutosternal groove with six rows of denticles, three basal rows narrower, with 3–7 denticles, rest anterior rows slightly wider, with 5–11 denticles (Fig. <xref ref-type="fig" rid="F1">3</xref>). Second segment of chelicera 86–88 long, 18–19 wide; fixed digit of chelicera 17–18 long, movable digit 23–25 long, both digits bidentate; dorsal seta short and setiform (Fig. <xref ref-type="fig" rid="F2">6</xref>). Palp 70–73 long; <!--PageBreak-->palp chaetotaxy normal for <tp:taxon-name><tp:taxon-name-part taxon-name-part-type="family">Laelapidae</tp:taxon-name-part></tp:taxon-name> with 2, 5, 6, 14, 15 setae on trochanter, femur, genu, tibia and tarsus, respectively , all setae smooth, <italic>al1</italic> and <italic>al2</italic> on palpgenu and <italic>al</italic> on palpfemur slightly thickened and subspatulate, <italic>v1</italic> on palptrochanter slightly thickened, somewhat spine-like; palptarsus apotele two-tined, basal tine shorter (Fig. <xref ref-type="fig" rid="F1">4</xref>).</p><fig id="F2" position="float" orientation="portrait"><label>Figures 5–8.</label><caption><p>
          <italic><tp:taxon-name><tp:taxon-name-part taxon-name-part-type="genus">Laelaspis</tp:taxon-name-part> <tp:taxon-name-part taxon-name-part-type="species">elongatus</tp:taxon-name-part></tp:taxon-name></italic> sp. n. <bold>5–6</bold> Female: <bold>5</bold> epistome <bold>6</bold> chelicera; <bold>7–8</bold> Male: <bold>7</bold> ventral idiosoma <bold>8</bold> chelicera.</p></caption><graphic xmlns:xlink="http://www.w3.org/1999/xlink" xlink:href="zookeys-549-145-g002.jpg" position="float" orientation="portrait" xlink:type="simple" id="oo_71923.jpg"/></fig><p>
            <italic>Legs</italic> (Figs <xref ref-type="fig" rid="F3">9–12</xref>, <xref ref-type="fig" rid="F3">14</xref>). Leg chaetotaxy normal for <tp:taxon-name><tp:taxon-name-part taxon-name-part-type="family">Laelapidae</tp:taxon-name-part></tp:taxon-name> (sensu <xref ref-type="bibr" rid="B12">Evans and Till 1965</xref>). Ambulacra of legs I-IV subequal, 32–35 long, claws and pulvilli developed, ambulacral stalk broad. Lengths of legs I-IV 267–278, 190–192, 180–183 and 207–212, respectively. Lengths of femora I 70–73, II 32–33, III 31–34, IV 43–46; genua I 33–36, II 28–31, III 19–22, IV 28–31; tibiae I 38–39, II 25–26, III 21–24, IV 28–31; tarsi I 82–83, II 50–54, III 48–52, IV 65–68. Leg setae mostly narrow, needle-like and moderately short, as diagnosis of species. Coxa I bearing two gland pores (<italic>gc</italic>) (Fig. <xref ref-type="fig" rid="F1">2</xref>).</p><fig id="F3" position="float" orientation="portrait"><label>Figures 9–14.</label><caption><p>
          <italic><tp:taxon-name><tp:taxon-name-part taxon-name-part-type="genus">Laelaspis</tp:taxon-name-part> <tp:taxon-name-part taxon-name-part-type="species">elongatus</tp:taxon-name-part></tp:taxon-name></italic> sp. n. Female: <bold>9–12</bold> legs I-IV, dorsal view; <bold>13</bold> Male: femur II, ventral view <bold>14</bold> Female, ambulacra I and IV.</p></caption><graphic xmlns:xlink="http://www.w3.org/1999/xlink" xlink:href="zookeys-549-145-g003.jpg" position="float" orientation="portrait" xlink:type="simple" id="oo_71924.jpg"/></fig><p>
            <bold><italic>Male</italic></bold> (n = 1). <italic>Dorsal idiosoma</italic>. Idiosoma 345 long, 205 wide. Dorsal shield 326 long, 195 wide, covering most of dorsal idiosoma but leaving a narrow exposed band of soft cuticle laterally and posteriorly; length of setae: <italic>j1</italic> 8, <italic>z1</italic> 7, <italic>J5</italic> 20, <italic>Z5</italic> 15, others 23–34; other dorsal characters similar to those in female.</p><p>
            <italic>Ventral idiosoma</italic> (Fig. <xref ref-type="fig" rid="F2">7</xref>). Tritosternal base 8 long, 7 wide at base, 4 wide at apex, with two pilose laciniae, free for 26 μm, fused basally for 5 μm. Holoventral shield 291 long from anterior to posterior margins of shield, 59 wide at level of <italic>st2</italic>, 66 at <italic>st3</italic> level and 132 at broadest point (<italic>ZV1</italic> level), anterolateral edges of shield narrowly fused to endopodals between coxae I-II, including gland pores <italic>gvb</italic>, then fused to exopodals behind coxae II-III; shield surface lineate-reticulate throughout, with five pairs of subequal smooth sternal setae, <italic>st1</italic>–<italic>5</italic> (19–22), and five pairs of smooth ventral setae, <italic>ZV1</italic>, <italic>JV1–2</italic> (24–28), <italic>ZV2</italic>, <italic>JV3</italic> (20–21), plus three smooth circumanal setae, para-anals (11) longer than postanal seta (8), with five pairs of poroids, <italic>iv1</italic>–<italic>3</italic> slit-like, <italic>iv2</italic> enlarged, and with a pair of gland pores <italic>gv3</italic> on lateral margins of shield at anterior level of anal opening; cribrum developed; metapodal platelets narrow, completely or partly fused to shield. Soft integument with 13 pairs of subequal and barbed setae (14–18), inserted on small platelets, and five pairs of poroids, including <italic>idR3</italic>. Peritremes relatively narrow and long (172), reaching to anterior margin of coxae I. Peritrematal shields similar to those in female, poststigmatic region slightly longer, reaching to posterior level of parapodals.</p><p>
            <italic>Gnathosoma</italic> (Fig. <xref ref-type="fig" rid="F2">8</xref>). Epistome, subcapitulum and palp characters similar to those in female. Hypostomal and capitular setae smooth, <italic>h3</italic> (18)&gt;<italic>h1</italic> (14)&gt;<italic>cs</italic> (9)&gt;<italic>h2</italic> (6). Corniculi 9 long. Second segment of chelicera 76 long, 15 wide; fixed digit 22 long, unidentate (apical hook), with an apical fine projection, pilus dentilis short and setiform; movable digit thick, 21 long, with one small tooth, spermatodactyl almost straight, slightly shorter (18) than movable digit, parallel to and longer than a narrow and apically fine projection below it (Fig. <xref ref-type="fig" rid="F2">8</xref>).</p><p>
            <italic>Legs</italic> (Fig. <xref ref-type="fig" rid="F3">13</xref>). Leg chaetotaxy and characters similar to those in female, except <italic>pv1</italic> in femura II thicker than same setae in female. Lengths of legs I-IV 234, 166, 154, 187, respectively. Lengths of femora I 37, II 29, III 26, IV 29; genua I 29, II 22, III 18, IV 23; tibiae I 29, II 18, III 18, IV 25; tarsi I 68, II 42, III 43, IV 46; ambulacra I-IV 28–32.</p></tp:treatment-sec><tp:treatment-sec sec-type="material"><title>Material examined.</title><p>Holotype: female, southeastern Iran, Kerman Province, Bam County, under elytra of <tp:taxon-name><tp:taxon-name-part taxon-name-part-type="genus">Acinopus</tp:taxon-name-part> (<tp:taxon-name-part taxon-name-part-type="subgenus">Acinopus</tp:taxon-name-part>) <tp:taxon-name-part taxon-name-part-type="species">picipes</tp:taxon-name-part></tp:taxon-name> (Olivier, 1795) (Col., <tp:taxon-name><tp:taxon-name-part taxon-name-part-type="family">Carabidae</tp:taxon-name-part></tp:taxon-name>) <!--PageBreak-->(<named-content xmlns:xlink="http://www.w3.org/1999/xlink" content-type="dwc:verbatimCoordinates" xlink:type="simple">29°06'096"N; 58°18'866"E</named-content>), 1107 m above sea level, 31 August 2011, coll. N. Mehrzad, deposited in <abbrev xmlns:xlink="http://www.w3.org/1999/xlink" content-type="institution" xlink:type="simple"><def><p>Acarological Collection, Institute of Science and High Technology and Environmental Sciences, Graduate University of Advanced Technology, Kerman, Iran </p></def>(ACISTE)</abbrev>. Paratypes: two females and one male, southwestern Iran, Khuzestan Province, Ahwaz County, associated with <italic><tp:taxon-name><tp:taxon-name-part taxon-name-part-type="genus">Pheidole</tp:taxon-name-part> <tp:taxon-name-part taxon-name-part-type="species">pallidula</tp:taxon-name-part></tp:taxon-name></italic> (Nylander, 1849) (Hym., <tp:taxon-name><tp:taxon-name-part taxon-name-part-type="family">Formicidae</tp:taxon-name-part></tp:taxon-name>), 18 Nov. 2013, deposited in <abbrev xmlns:xlink="http://www.w3.org/1999/xlink" content-type="institution" xlink:title="Acarological Collection, Institute of Science and High Technology and Environmental Sciences, Graduate University of Advanced Technology, Kerman, Iran" xlink:type="simple">ACISTE</abbrev>.</p></tp:treatment-sec><tp:treatment-sec sec-type="Etymology"><title>Etymology.</title><p>The species epithet “<italic>elongatus</italic>” was chosen based on the elongated dorsal and genitiventral shields of the female.</p></tp:treatment-sec><tp:treatment-sec sec-type="Remarks"><title>Remarks.</title><p>The new species, <italic><tp:taxon-name><tp:taxon-name-part taxon-name-part-type="genus">Laelaspis</tp:taxon-name-part> <tp:taxon-name-part taxon-name-part-type="species">elongatus</tp:taxon-name-part></tp:taxon-name></italic> sp. n., can be easily distinguished from other members of the genus by combination of three unique characters: (1) postanal seta slender and slightly shorter than para-anal setae (thicker and longer than para-anals in other described species, except <italic><tp:taxon-name><tp:taxon-name-part taxon-name-part-type="genus">Laelaspis</tp:taxon-name-part> <tp:taxon-name-part taxon-name-part-type="species">kamalii</tp:taxon-name-part></tp:taxon-name></italic> Joharchi et al. 2012 with subequal in length circumanal setae which can be easily distinguished from the new species by several characters such as: edentate movable digit in <italic><tp:taxon-name><tp:taxon-name-part taxon-name-part-type="genus">Laelaspis</tp:taxon-name-part> <tp:taxon-name-part taxon-name-part-type="species">kamalii</tp:taxon-name-part></tp:taxon-name></italic> [bidentate in <italic><tp:taxon-name><tp:taxon-name-part taxon-name-part-type="genus">Laelaspis</tp:taxon-name-part> <tp:taxon-name-part taxon-name-part-type="species">elongatus</tp:taxon-name-part></tp:taxon-name></italic> sp. n.], setae <italic>J5</italic> and <italic>Z5</italic> similar in length in <italic><tp:taxon-name><tp:taxon-name-part taxon-name-part-type="genus">Laelaspis</tp:taxon-name-part> <tp:taxon-name-part taxon-name-part-type="species">kamalii</tp:taxon-name-part></tp:taxon-name></italic> [ratio of <italic>J5</italic>/<italic>Z5</italic> length≈1.5 in <italic><tp:taxon-name><tp:taxon-name-part taxon-name-part-type="genus">Laelaspis</tp:taxon-name-part> <tp:taxon-name-part taxon-name-part-type="species">elongatus</tp:taxon-name-part></tp:taxon-name></italic> sp. n.], posterior edge of peritrematal shields well past hind edge of parapodal shields in <italic><tp:taxon-name><tp:taxon-name-part taxon-name-part-type="genus">Laelaspis</tp:taxon-name-part> <tp:taxon-name-part taxon-name-part-type="species">kamalii</tp:taxon-name-part></tp:taxon-name></italic> [posterior edge of peritrematal shields shorter than hind edge of parapodal shields in <italic><tp:taxon-name><tp:taxon-name-part taxon-name-part-type="genus">Laelaspis</tp:taxon-name-part> <tp:taxon-name-part taxon-name-part-type="species">elongatus</tp:taxon-name-part></tp:taxon-name></italic> sp. n.], genitiventral shield in <italic><tp:taxon-name><tp:taxon-name-part taxon-name-part-type="genus">Laelaspis</tp:taxon-name-part> <tp:taxon-name-part taxon-name-part-type="species">kamalii</tp:taxon-name-part></tp:taxon-name></italic> wide and almost trapezoidal [the shield narrower and posteriorly convex in <italic><tp:taxon-name><tp:taxon-name-part taxon-name-part-type="genus">Laelaspis</tp:taxon-name-part> <tp:taxon-name-part taxon-name-part-type="species">elongatus</tp:taxon-name-part></tp:taxon-name></italic> sp. n.]); (2) length/width ratio of the genitiventral shield in the new species almost 1.9 (the ratio less than 1.6 in other described species); (3) male chelicera with pointed and fine projections on the fixed and movable cheliceral digits, as those in figure 8 (without these projections in other described species).</p></tp:treatment-sec><ref-list><ref id="B12"><mixed-citation xmlns:xlink="http://www.w3.org/1999/xlink" xlink:type="simple">
          <person-group><name name-style="western"><surname>Evans</surname><given-names>GO</given-names></name><name name-style="western"><surname>Till</surname><given-names>WM</given-names></name></person-group> (<year>1965</year>) <article-title>Studies on the British <tp:taxon-name><tp:taxon-name-part taxon-name-part-type="family">Dermanyssidae</tp:taxon-name-part></tp:taxon-name> (<tp:taxon-name><tp:taxon-name-part taxon-name-part-type="subclass">Acari</tp:taxon-name-part></tp:taxon-name>: <tp:taxon-name><tp:taxon-name-part taxon-name-part-type="order">Mesostigmata</tp:taxon-name-part></tp:taxon-name>). Part 1. External morphology.</article-title> <source>Bulletin of the British Museum (Natural History), Zoology</source> <volume>13</volume>: <fpage>247</fpage>–<lpage>294</lpage>.</mixed-citation></ref></ref-list></tp:taxon-treatment>
